# Supplementary material for: Nucleosome structure incorporated histone acetylation site prediction in arabidopsis thaliana
Source: BMC Genomics. 2010 Nov 2;11(Suppl 2):S7. doi: 10.1186/1471-2164-11-S2-S7 (PMC2975415; doi:10.1186/1471-2164-11-S2-S7)
Supplement: Additional file 1 — All the lysines associated 3D structure factor [file 1471-2164-11-S2-S7-S1.txt]

Type	3-letter-ID	3-letter ID code	Ribbon Size	Avg Isotropic	Secondary	Percent SA	Residue SA	Sidechain SA	Acetylation
Lysine	Lys56	Lys56	1.3	35.888	Helix	49.828	105.447	87.915	P
Lysine	Lys31	Lys31	1.3	35.333	Helix	45.754	102.29	101.316	P
Lysine	Lys44	Lys44	0.225	31.077	Coil	16.645	36.838	35.424	P
Lysine	Lys59	Lys59	1.3	29.177	Helix	34.794	76.443	75.94	P
Lysine	Lys77	Lys77	0.225	39.263	Turn	51.202	116.66	82.284	P
Lysine	Lys79	Lys79	0.225	44.636	Coil	33.798	77.775	77.775	P
Lysine	Lys91	Lys91	1.3	32.293	Helix	38.938	82.104	66.081	P
Lysine	Lys37	Lys37	0.225	59.336	Coil	48.5	122.82	38.165	P
Lysine	Lys56	Lys56	0.225	30.737	Coil	51.343	109.96	89.002	P
Lysine	Lys31	Lys31	1.3	24.443	Helix	49.381	111.106	110.619	P
Lysine	Lys44	Lys44	0.225	22.008	Coil	14.695	32.812	31.398	P
Lysine	Lys59	Lys59	1.3	21.187	Helix	30.053	65.441	65.441	P
Lysine	Lys77	Lys77	0.225	33.482	Turn	59.437	131.157	98.386	P
Lysine	Lys91	Lys91	1.3	28.622	Helix	41.77	89.878	78.097	P
Lysine	Lys122	Lys122	1.3	30.806	Helix	37.314	77.576	73.303	N
Lysine	Lys64	Lys64	1.3	37.557	Helix	37.77	78.758	78.27	N
Lysine	Lys79	Lys79	0.225	57.261	Coil	19.76	39.9	37.887	N
Lysine	Lys115	Lys115	0.225	34.538	Turn	75.948	166.285	132.787	N
Lysine	Lys122	Lys122	1.3	30.121	Helix	39.447	84.029	80.259	N
Lysine	Lys31	Lys31	0.225	57.249	Coil	68.074	142.519	134.788	N
Lysine	Lys40	Lys40	1.3	28.033	Helix	53.107	119.406	107.761	N
Lysine	Lys43	Lys43	1.3	27.112	Helix	32.049	67.781	57.821	N
Lysine	Lys54	Lys54	1.3	29.214	Helix	59.325	129.136	126.149	N
Lysine	Lys82	Lys82	0.225	42.577	Turn	71.464	158.937	119.249	N
Lysine	Lys105	Lys105	1.3	29.65	Helix	48.419	107.77	102.914	N
Lysine	Lys113	Lys113	1.3	31.577	Helix	56.441	123.114	117.172	N
Lysine	Lys117	Lys117	1.3	37.696	Helix	31.19	67.917	66.424	N
Lysine	Lys122	Lys122	0.225	76.521	Coil	53.184	145.11	102.403	N
Lysine	Lys64	Lys64	1.3	30.087	Helix	39.651	83.722	81.366	N
Lysine	Lys79	Lys79	0.225	30.316	Coil	36.022	71.476	66.492	N
Lysine	Lys115	Lys115	0.225	34.21	Turn	67.498	149.418	115.449	N
Lysine	Lys20	Lys20	0.225	38.893	Coil	77.898	164.641	153.325	N
Lysine	Lys31	Lys31	0.225	72.994	Coil	56.719	118.606	107.608	N
Lysine	Lys40	Lys40	1.3	33.683	Helix	39.988	88.494	79.317	N
Lysine	Lys43	Lys43	1.3	34.198	Helix	30.913	66.759	55.857	N
Lysine	Lys54	Lys54	1.3	30.161	Helix	62.718	136.769	132.32	N
Lysine	Lys82	Lys82	0.225	35.868	Turn	79.865	177.974	144.883	N
Lysine	Lys105	Lys105	1.3	31.092	Helix	52.096	114.569	105.112	N
Lysine	Lys113	Lys113	1.3	34.71	Helix	50.976	108.621	98.844	N
Lysine	Lys117	Lys117	1.3	40.577	Helix	45.118	99.09	95.097	N
