# Supplementary material for: Nucleosome structure incorporated histone acetylation site prediction in arabidopsis thaliana
Source: BMC Genomics. 2010 Nov 2;11(Suppl 2):S7. doi: 10.1186/1471-2164-11-S2-S7 (PMC2975415; doi:10.1186/1471-2164-11-S2-S7)
Supplement: Additional file 2 — Epsilon N 3d Location and Atom ASA [file 1471-2164-11-S2-S7-S2.txt]

name	ID	visible	color	parent	X	Y	Z	Element	Hybridization	Partial	Formal Charge	Chirality	Occupancy	Isotropic	Sxidation State	Symmetry label	Atom SA	Acetylation
NZ	6837	Yes	255 255 0	LYS31	4.627	-7.962	-28.462	Nitrogen	Sp3	0.791771	1		1	40.15	0	NZ	55.527	P
NZ	6938	Yes	255 255 0	LYS44	12.225	7.936	-26.421	Nitrogen	Sp3	0.791771	1		1	39.66	0	NZ	24.354	P
NZ	7059	Yes	255 255 0	LYS59	-7.832	-16.408	-12.194	Nitrogen	Sp3	0.791771	1		1	39.23	0	NZ	31.66	P
NZ	7207	Yes	255 255 0	LYS77	-33.158	-12.003	4.795	Nitrogen	Sp3	0.791771	1		1	44.09	0	NZ	22.406	P
NZ	7227	Yes	255 255 0	LYS79	-28.796	-18.454	-6.838	Nitrogen	Sp3	0.791771	1		1	54.53	0	NZ	37.018	P
NZ	7317	Yes	255 255 0	LYS91	-16.453	6.191	0.024	Nitrogen	Sp3	0.791771	1		1	41.61	0	NZ	10.229	P
NZ	9004	Yes	255 255 0	LYS37	46.324	-10.265	10.982	Nitrogen	Sp3	0.791771	1		1	65.05	0	NZ	17.535	P
NZ	9173	Yes	255 255 0	LYS56	22.226	-11.29	17.201	Nitrogen	Sp3	0.791771	1		1	42.66	0	NZ	17.048	P
NZ	9929	Yes	255 255 0	LYS31	29.601	9.784	9.712	Nitrogen	Sp3	0.791771	1		1	28.71	0	NZ	63.32	P
NZ	10030	Yes	255 255 0	LYS44	28.296	-6.321	2.18	Nitrogen	Sp3	0.791771	1		1	26.06	0	NZ	24.354	P
NZ	10151	Yes	255 255 0	LYS59	10.803	21.672	11.839	Nitrogen	Sp3	0.791771	1		1	33.69	0	NZ	44.811	P
NZ	10299	Yes	255 255 0	LYS77	-15.138	23.549	24.61	Nitrogen	Sp3	0.791771	1		1	43.91	0	NZ	22.406	P
NZ	10409	Yes	255 255 0	LYS91	-8.687	1.9	15.45	Nitrogen	Sp3	0.791771	1		1	39.93	0	NZ	27.276	P
NZ	6151	Yes	255 255 0	LYS56	-2.675	16.66	-27.647	Nitrogen	Sp3	0.791771	1		1	43.82	0	NZ	19.483	P
NZ	6217	Yes	255 0 0	LYS64	-16.976	-1.17	-22.526	Nitrogen	Sp3	0.791771	1		1	42.77	0	NZ	6.819	N
NZ	6348	Yes	255 0 0	LYS79	-25.659	-15.84	-4.188	Nitrogen	Sp3	0.791771	1		1	63.75	0	NZ	10.716	N
NZ	6623	Yes	255 0 0	LYS115	23.416	5.045	-13.266	Nitrogen	Sp3	0.791771	1		1	40.14	0	NZ	47.247	N
NZ	6680	Yes	255 0 0	LYS122	16.346	-6.154	-13.896	Nitrogen	Sp3	0.791771	1		1	37.3	0	NZ	37.992	N
NZ	8286	Yes	255 0 0	LYS31	-6.577	4.303	32.828	Nitrogen	Sp3	0.791771	1		1	61.05	0	NZ	62.833	N
NZ	8366	Yes	255 0 0	LYS40	-13.416	-17.065	33.74	Nitrogen	Sp3	0.791771	1		1	37.12	0	NZ	58.449	N
NZ	8390	Yes	255 0 0	LYS43	-0.676	-19.639	32.598	Nitrogen	Sp3	0.791771	1		1	27.52	0	NZ	16.561	N
NZ	8471	Yes	255 0 0	LYS54	5.68	-1.384	30.03	Nitrogen	Sp3	0.791771	1		1	42.33	0	NZ	50.169	N
NZ	8691	Yes	255 0 0	LYS82	-32.426	4.521	1.753	Nitrogen	Sp3	0.791771	1		1	49.98	0	NZ	45.785	N
NZ	8869	Yes	255 0 0	LYS105	-11.316	-20.316	2.847	Nitrogen	Sp3	0.791771	1		1	40.42	0	NZ	22.406	N
NZ	8926	Yes	255 0 0	LYS113	-16.511	-24.25	19.576	Nitrogen	Sp3	0.791771	1		1	41.13	0	NZ	47.734	N
NZ	8954	Yes	255 0 0	LYS117	-22.937	-24.599	25.488	Nitrogen	Sp3	0.791771	1		1	49.28	0	NZ	15.099	N
NZ	8993	Yes	255 0 0	LYS122	-28.412	-28.298	21.687	Nitrogen	Sp3	0.791771	1		1	75.05	0	NZ	53.091	N
NZ	9239	Yes	255 0 0	LYS64	13.859	4.438	26.41	Nitrogen	Sp3	0.791771	1		1	42.05	0	NZ	50.169	N
NZ	9370	Yes	255 0 0	LYS79	-4.641	25.075	24.06	Nitrogen	Sp3	0.791771	1		1	40.3	0	NZ	28.251	N
NZ	9645	Yes	255 0 0	LYS115	22.433	-2.423	-14.181	Nitrogen	Sp3	0.791771	1		1	44.86	0	NZ	38.966	N
NZ	9842	Yes	255 0 0	LYS20	20.431	25.095	27.912	Nitrogen	Sp3	0.791771	1		1	44.45	0	NZ	65.268	N
NZ	11339	Yes	255 0 0	LYS31	-31.335	5.543	-1.158	Nitrogen	Sp3	0.791771	1		1	77.66	0	NZ	32.634	N
NZ	11419	Yes	255 0 0	LYS40	-32.38	25.853	-4.313	Nitrogen	Sp3	0.791771	1		1	40.7	0	NZ	36.044	N
NZ	11443	Yes	255 0 0	LYS43	-25.869	27.82	-16.291	Nitrogen	Sp3	0.791771	1		1	32.4	0	NZ	15.099	N
NZ	11524	Yes	255 0 0	LYS54	-21.782	8.447	-19.946	Nitrogen	Sp3	0.791771	1		1	39.85	0	NZ	61.372	N
NZ	11744	Yes	255 0 0	LYS82	-15.031	7.834	30.76	Nitrogen	Sp3	0.791771	1		1	47.4	0	NZ	61.859	N
NZ	11922	Yes	255 0 0	LYS105	-5.393	27.586	10.689	Nitrogen	Sp3	0.791771	1		1	41.61	0	NZ	47.247	N
NZ	11979	Yes	255 0 0	LYS113	-16.588	34.721	5.084	Nitrogen	Sp3	0.791771	1		1	42.3	0	NZ	38.966	N
NZ	12007	Yes	255 0 0	LYS117	-25.27	35.117	4.238	Nitrogen	Sp3	0.791771	1		1	47.64	0	NZ	45.785	N
