# Supplementary material for: Nucleosome structure incorporated histone acetylation site prediction in arabidopsis thaliana
Source: BMC Genomics. 2010 Nov 2;11(Suppl 2):S7. doi: 10.1186/1471-2164-11-S2-S7 (PMC2975415; doi:10.1186/1471-2164-11-S2-S7)
Supplement: Additional file 3 — All the prediction results. All the IDs are named as database name, ID, Protein name. All the lysines in the training set are labeled with P or N in the end. [file 1471-2164-11-S2-S7-S3.txt]

>sp|Q9C681|H2A1_ARATH_5_P
AGRGKTLGSGS
>sp|Q9C681|H2A1_ARATH_13
LGSGSAKKATTRS
>sp|Q9C681|H2A1_ARATH_14
GSGSAKKATTRSS
>sp|Q9C681|H2A1_ARATH_21
ATTRSSKAGLQFP
>sp|Q9C681|H2A1_ARATH_36
RIARFLKKGKYAE
>sp|Q9C681|H2A1_ARATH_37
IARFLKKGKYAER
>sp|Q9C681|H2A1_ARATH_39
RFLKKGKYAERVG
>sp|Q9C681|H2A1_ARATH_75
NAARDNKKTRIVP
>sp|Q9C681|H2A1_ARATH_76
AARDNKKTRIVPR
>sp|Q9C681|H2A1_ARATH_96
NDEELSKLLGDVT
>sp|Q9C681|H2A1_ARATH_119
HNLLLPKKTGASK
>sp|Q9C681|H2A1_ARATH_120
NLLLPKKTGASKP
>sp|Q9C681|H2A1_ARATH_125
KKTGASKPSAEDD
>sp|Q9LHQ5|H2A2_ARATH_5_P
AGRGKTLGSGV
>sp|Q9LHQ5|H2A2_ARATH_13
LGSGVAKKSTSRS
>sp|Q9LHQ5|H2A2_ARATH_14
GSGVAKKSTSRSS
>sp|Q9LHQ5|H2A2_ARATH_21
STSRSSKAGLQFP
>sp|Q9LHQ5|H2A2_ARATH_36
RIARFLKNGKYAT
>sp|Q9LHQ5|H2A2_ARATH_39
RFLKNGKYATRVG
>sp|Q9LHQ5|H2A2_ARATH_75
NAARDNKKTRIVP
>sp|Q9LHQ5|H2A2_ARATH_76
AARDNKKTRIVPR
>sp|Q9LHQ5|H2A2_ARATH_96
NDEELSKLLGDVT
>sp|Q9LHQ5|H2A2_ARATH_119
HSLLLPKKAGASK
>sp|Q9LHQ5|H2A2_ARATH_120
SLLLPKKAGASKP
>sp|Q9LHQ5|H2A2_ARATH_125
KKAGASKPSADED
>sp|O81826|H2A3_ARATH_5_P
AGRGKQLGSGA
>sp|O81826|H2A3_ARATH_13
LGSGAAKKSTSRS
>sp|O81826|H2A3_ARATH_14
GSGAAKKSTSRSS
>sp|O81826|H2A3_ARATH_21
STSRSSKAGLQFP
>sp|O81826|H2A3_ARATH_36
RIARFLKAGKYAE
>sp|O81826|H2A3_ARATH_39
RFLKAGKYAERVG
>sp|O81826|H2A3_ARATH_75
NAARDNKKTRIVP
>sp|O81826|H2A3_ARATH_76
AARDNKKTRIVPR
>sp|O81826|H2A3_ARATH_96
NDEELSKLLGDVT
>sp|O81826|H2A3_ARATH_119
HNLLLPKKAGSSK
>sp|O81826|H2A3_ARATH_120
NLLLPKKAGSSKP
>sp|O81826|H2A3_ARATH_125
KKAGSSKPTEED
>sp|Q9LZ46|H2A4_ARATH_5_P
DSGTKVKKGAA
>sp|Q9LZ46|H2A4_ARATH_7
DSGTKVKKGAAGR
>sp|Q9LZ46|H2A4_ARATH_8
SGTKVKKGAAGRR
>sp|Q9LZ46|H2A4_ARATH_20
RSGGGPKKKPVSR
>sp|Q9LZ46|H2A4_ARATH_21
SGGGPKKKPVSRS
>sp|Q9LZ46|H2A4_ARATH_22
GGGPKKKPVSRSV
>sp|Q9LZ46|H2A4_ARATH_29
PVSRSVKSGLQFP
>sp|Q9LZ46|H2A4_ARATH_44
RIGRYLKKGRYSK
>sp|Q9LZ46|H2A4_ARATH_45
IGRYLKKGRYSKR
>sp|Q9LZ46|H2A4_ARATH_50
KKGRYSKRVGTGA
>sp|Q9LZ46|H2A4_ARATH_83
NAARDNKKNRIIP
>sp|Q9LZ46|H2A4_ARATH_84
AARDNKKNRIIPR
>sp|Q9LZ46|H2A4_ARATH_107
ELGTLLKGVTIAH
>sp|Q9LZ46|H2A4_ARATH_127
NPILLPKKSEKAA
>sp|Q9LZ46|H2A4_ARATH_128
PILLPKKSEKAAS
>sp|Q9LZ46|H2A4_ARATH_131
LPKKSEKAASTTK
>sp|Q9LZ46|H2A4_ARATH_137
KAASTTKTPKSPS
>sp|Q9LZ46|H2A4_ARATH_140
STTKTPKSPSKAT
>sp|Q9LZ46|H2A4_ARATH_144
TPKSPSKATKSPK
>sp|Q9LZ46|H2A4_ARATH_147
SPSKATKSPKKS
>sp|Q9LZ46|H2A4_ARATH_150
KATKSPKKS
>sp|Q9LZ46|H2A4_ARATH_151
ATKSPKKS
>sp|Q94F49|H2A5_ARATH_8
SSQATTKPTRGAG
>sp|Q94F49|H2A5_ARATH_17
RGAGGRKGGDRKK
>sp|Q94F49|H2A5_ARATH_22
RKGGDRKKSVSKS
>sp|Q94F49|H2A5_ARATH_23
KGGDRKKSVSKSV
>sp|Q94F49|H2A5_ARATH_27
RKKSVSKSVKAGL
>sp|Q94F49|H2A5_ARATH_30
SVSKSVKAGLQFP
>sp|Q94F49|H2A5_ARATH_45
RIARYLKKGRYAL
>sp|Q94F49|H2A5_ARATH_46
IARYLKKGRYALR
>sp|Q94F49|H2A5_ARATH_84
NAARDNKKNRINP
>sp|Q94F49|H2A5_ARATH_85
AARDNKKNRINPR
>sp|Q94F49|H2A5_ARATH_128
NPVLLPKKSTASS
>sp|Q94F49|H2A5_ARATH_129
PVLLPKKSTASSS
>sp|Q94F49|H2A5_ARATH_139
SSSQAEKASATKS
>sp|Q94F49|H2A5_ARATH_144_P
EKASATKSPKKA
>sp|Q94F49|H2A5_ARATH_147
SATKSPKKA
>sp|Q94F49|H2A5_ARATH_148
ATKSPKKA
>sp|Q9FJE8|H2A7_ARATH_5
ESTGKVKKAFG
>sp|Q9FJE8|H2A7_ARATH_7
ESTGKVKKAFGGR
>sp|Q9FJE8|H2A7_ARATH_8
STGKVKKAFGGRK
>sp|Q9FJE8|H2A7_ARATH_14
KAFGGRKPPGAPK
>sp|Q9FJE8|H2A7_ARATH_20
KPPGAPKTKSVSK
>sp|Q9FJE8|H2A7_ARATH_22
PGAPKTKSVSKSM
>sp|Q9FJE8|H2A7_ARATH_26
KTKSVSKSMKAGL
>sp|Q9FJE8|H2A7_ARATH_29
SVSKSMKAGLQFP
>sp|Q9FJE8|H2A7_ARATH_44
RITRFLKKGRYAQ
>sp|Q9FJE8|H2A7_ARATH_45
ITRFLKKGRYAQR
>sp|Q9FJE8|H2A7_ARATH_83
NAARDNKKSRIIP
>sp|Q9FJE8|H2A7_ARATH_84
AARDNKKSRIIPR
>sp|Q9FJE8|H2A7_ARATH_104
NDEELGKLLSGVT
>sp|Q9FJE8|H2A7_ARATH_127
NSVLLPKKSATKP
>sp|Q9FJE8|H2A7_ARATH_128
SVLLPKKSATKPA
>sp|Q9FJE8|H2A7_ARATH_132
PKKSATKPAEEKA
>sp|Q9FJE8|H2A7_ARATH_137
TKPAEEKATKSPV
>sp|Q9FJE8|H2A7_ARATH_140
AEEKATKSPVKSP
>sp|Q9FJE8|H2A7_ARATH_144_P
ATKSPVKSPKKA
>sp|Q9FJE8|H2A7_ARATH_147
SPVKSPKKA
>sp|Q9FJE8|H2A7_ARATH_148
PVKSPKKA
>sp|Q9FFC0|H2B10_ARATH_2
AKADKKPA
>sp|Q9FFC0|H2B10_ARATH_5_P
AKADKKPAEKK
>sp|Q9FFC0|H2B10_ARATH_6
AKADKKPAEKKP
>sp|Q9FFC0|H2B10_ARATH_10_P
DKKPAEKKPAEKT
>sp|Q9FFC0|H2B10_ARATH_11
KKPAEKKPAEKTP
>sp|Q9FFC0|H2B10_ARATH_15_P
EKKPAEKTPAAEP
>sp|Q9FFC0|H2B10_ARATH_27_P
PAAAAEKKPKAGK
>sp|Q9FFC0|H2B10_ARATH_28
AAAAEKKPKAGKK
>sp|Q9FFC0|H2B10_ARATH_30
AAEKKPKAGKKLP
>sp|Q9FFC0|H2B10_ARATH_33_P
KKPKAGKKLPKEP
>sp|Q9FFC0|H2B10_ARATH_34_P
KPKAGKKLPKEPA
>sp|Q9FFC0|H2B10_ARATH_37
AGKKLPKEPAGAG
>sp|Q9FFC0|H2B10_ARATH_45
PAGAGDKKKKRSK
>sp|Q9FFC0|H2B10_ARATH_46
AGAGDKKKKRSKK
>sp|Q9FFC0|H2B10_ARATH_47
GAGDKKKKRSKKN
>sp|Q9FFC0|H2B10_ARATH_48
AGDKKKKRSKKNV
>sp|Q9FFC0|H2B10_ARATH_51
KKKKRSKKNVETY
>sp|Q9FFC0|H2B10_ARATH_52
KKKRSKKNVETYK
>sp|Q9FFC0|H2B10_ARATH_58
KNVETYKIYIFKV
>sp|Q9FFC0|H2B10_ARATH_63
YKIYIFKVLKQVH
>sp|Q9FFC0|H2B10_ARATH_66
YIFKVLKQVHPDI
>sp|Q9FFC0|H2B10_ARATH_77
DIGISSKAMGIMN
>sp|Q9FFC0|H2B10_ARATH_92
INDIFEKLAGESS
>sp|Q9FFC0|H2B10_ARATH_99
LAGESSKLARYNK
>sp|Q9FFC0|H2B10_ARATH_105
KLARYNKKPTITS
>sp|Q9FFC0|H2B10_ARATH_106
LARYNKKPTITSR
>sp|Q9FFC0|H2B10_ARATH_128
LPGELAKHAVSEG
>sp|Q9FFC0|H2B10_ARATH_136
AVSEGTKAVTKFT
>sp|Q9FFC0|H2B10_ARATH_140
GTKAVTKFTSS
>sp|O23629|H2B6_ARATH_6_P
APRAEKKPAEKK
>sp|O23629|H2B6_ARATH_7_P
APRAEKKPAEKKP
>sp|O23629|H2B6_ARATH_11_P
EKKPAEKKPAAEK
>sp|O23629|H2B6_ARATH_12
KKPAEKKPAAEKP
>sp|O23629|H2B6_ARATH_17
KKPAAEKPVEEKS
>sp|O23629|H2B6_ARATH_22
EKPVEEKSKAEKA
>sp|O23629|H2B6_ARATH_24
PVEEKSKAEKAPA
>sp|O23629|H2B6_ARATH_27_P
EKSKAEKAPAEKK
>sp|O23629|H2B6_ARATH_32_P
EKAPAEKKPKAGK
>sp|O23629|H2B6_ARATH_33_P
KAPAEKKPKAGKK
>sp|O23629|H2B6_ARATH_35
PAEKKPKAGKKLP
>sp|O23629|H2B6_ARATH_38_P
KKPKAGKKLPKEA
>sp|O23629|H2B6_ARATH_39_P
KPKAGKKLPKEAG
>sp|O23629|H2B6_ARATH_42
AGKKLPKEAGAGG
>sp|O23629|H2B6_ARATH_50
AGAGGDKKKKMKK
>sp|O23629|H2B6_ARATH_51
GAGGDKKKKMKKK
>sp|O23629|H2B6_ARATH_52
AGGDKKKKMKKKS
>sp|O23629|H2B6_ARATH_53
GGDKKKKMKKKSV
>sp|O23629|H2B6_ARATH_55
DKKKKMKKKSVET
>sp|O23629|H2B6_ARATH_56
KKKKMKKKSVETY
>sp|O23629|H2B6_ARATH_57
KKKMKKKSVETYK
>sp|O23629|H2B6_ARATH_63
KSVETYKIYIFKV
>sp|O23629|H2B6_ARATH_68
YKIYIFKVLKQVH
>sp|O23629|H2B6_ARATH_71
YIFKVLKQVHPDI
>sp|O23629|H2B6_ARATH_82
DIGISSKAMGIMN
>sp|O23629|H2B6_ARATH_97
INDIFEKLASESS
>sp|O23629|H2B6_ARATH_104
LASESSKLARYNK
>sp|O23629|H2B6_ARATH_110
KLARYNKKPTITS
>sp|O23629|H2B6_ARATH_111
LARYNKKPTITSR
>sp|O23629|H2B6_ARATH_133
LPGELAKHAVSEG
>sp|O23629|H2B6_ARATH_141
AVSEGTKAVTKFT
>sp|O23629|H2B6_ARATH_145
GTKAVTKFTSS
>sp|Q9LZT0|H2B7_ARATH_3
APKAEKKPA
>sp|Q9LZT0|H2B7_ARATH_6_P
APKAEKKPAEKK
>sp|Q9LZT0|H2B7_ARATH_7
APKAEKKPAEKKP
>sp|Q9LZT0|H2B7_ARATH_11_P
EKKPAEKKPVEEK
>sp|Q9LZT0|H2B7_ARATH_12
KKPAEKKPVEEKS
>sp|Q9LZT0|H2B7_ARATH_17
KKPVEEKSKAEKA
>sp|Q9LZT0|H2B7_ARATH_19
PVEEKSKAEKAPA
>sp|Q9LZT0|H2B7_ARATH_22_P
EKSKAEKAPAEKK
>sp|Q9LZT0|H2B7_ARATH_27_P
EKAPAEKKPKAGK
>sp|Q9LZT0|H2B7_ARATH_28
KAPAEKKPKAGKK
>sp|Q9LZT0|H2B7_ARATH_30
PAEKKPKAGKKLP
>sp|Q9LZT0|H2B7_ARATH_33_P
KKPKAGKKLPKEA
>sp|Q9LZT0|H2B7_ARATH_34_P
KPKAGKKLPKEAG
>sp|Q9LZT0|H2B7_ARATH_37
AGKKLPKEAGAGG
>sp|Q9LZT0|H2B7_ARATH_45
AGAGGDKKKKMKK
>sp|Q9LZT0|H2B7_ARATH_46
GAGGDKKKKMKKK
>sp|Q9LZT0|H2B7_ARATH_47
AGGDKKKKMKKKS
>sp|Q9LZT0|H2B7_ARATH_48
GGDKKKKMKKKSV
>sp|Q9LZT0|H2B7_ARATH_50
DKKKKMKKKSVET
>sp|Q9LZT0|H2B7_ARATH_51
KKKKMKKKSVETY
>sp|Q9LZT0|H2B7_ARATH_52
KKKMKKKSVETYK
>sp|Q9LZT0|H2B7_ARATH_58
KSVETYKIYIFKV
>sp|Q9LZT0|H2B7_ARATH_63
YKIYIFKVLKQVH
>sp|Q9LZT0|H2B7_ARATH_66
YIFKVLKQVHPDI
>sp|Q9LZT0|H2B7_ARATH_77
DIGISSKAMGIMN
>sp|Q9LZT0|H2B7_ARATH_92
INDIFEKLASESS
>sp|Q9LZT0|H2B7_ARATH_99
LASESSKLARYNK
>sp|Q9LZT0|H2B7_ARATH_105
KLARYNKKPTITS
>sp|Q9LZT0|H2B7_ARATH_106
LARYNKKPTITSR
>sp|Q9LZT0|H2B7_ARATH_128
LPGELAKHAVSEG
>sp|Q9LZT0|H2B7_ARATH_136
AVSEGTKAVTKFT
>sp|Q9LZT0|H2B7_ARATH_140
GTKAVTKFTSS
>sp|P59226|H32_ARATH_4
ARTKQTARKS
>sp|P59226|H32_ARATH_9_P
TKQTARKSTGGKA
>sp|P59226|H32_ARATH_14_P
RKSTGGKAPRKQL
>sp|P59226|H32_ARATH_18_P
GGKAPRKQLATKA
>sp|P59226|H32_ARATH_23_P
RKQLATKAARKSA
>sp|P59226|H32_ARATH_27_P
ATKAARKSAPATG
>sp|P59226|H32_ARATH_36
PATGGVKKPHRFR
>sp|P59226|H32_ARATH_37
ATGGVKKPHRFRP
>sp|P59226|H32_ARATH_53
ALREIRKYQKSTE
>sp|P59226|H32_ARATH_56_N
EIRKYQKSTELLI
>sp|P59226|H32_ARATH_64
TELLIRKLPFQRL
>sp|P59226|H32_ARATH_79_N
EIAQDFKTDLRFQ
>sp|P59226|H32_ARATH_115
LCAIHAKRVTIMP
>sp|P59226|H32_ARATH_122
RVTIMPKDIQLAR
>sp|P59169|H33_ARATH_4
ARTKQTARKS
>sp|P59169|H33_ARATH_9_P
TKQTARKSTGGKA
>sp|P59169|H33_ARATH_14_P
RKSTGGKAPRKQL
>sp|P59169|H33_ARATH_18_P
GGKAPRKQLATKA
>sp|P59169|H33_ARATH_23_P
RKQLATKAARKSA
>sp|P59169|H33_ARATH_27_P
ATKAARKSAPTTG
>sp|P59169|H33_ARATH_36
PTTGGVKKPHRYR
>sp|P59169|H33_ARATH_37
TTGGVKKPHRYRP
>sp|P59169|H33_ARATH_53
ALREIRKYQKSTE
>sp|P59169|H33_ARATH_56_N
EIRKYQKSTELLI
>sp|P59169|H33_ARATH_64
TELLIRKLPFQRL
>sp|P59169|H33_ARATH_79_N
EIAQDFKTDLRFQ
>sp|P59169|H33_ARATH_115
LCAIHAKRVTIMP
>sp|P59169|H33_ARATH_122
RVTIMPKDIQLAR
>sp|P59259|H4_ARATH_5
SGRGKGGKGLG
>sp|P59259|H4_ARATH_8_P
GRGKGGKGLGKGG
>sp|P59259|H4_ARATH_12
GGKGLGKGGAKRH
>sp|P59259|H4_ARATH_16_P
LGKGGAKRHRKVL
>sp|P59259|H4_ARATH_20_P
GAKRHRKVLRDNI
>sp|P59259|H4_ARATH_31
NIQGITKPAIRRL
>sp|P59259|H4_ARATH_44
ARRGGVKRISGLI
>sp|P59259|H4_ARATH_59
ETRGVLKIFLENV
>sp|P59259|H4_ARATH_79
TEHARRKTVTAMD
>sp|P59259|H4_ARATH_91
DVVYALKRQGRTL
>gi|4504281|H31_4_P
ARTKQTARKS
>gi|4504281|H31_9_P
TKQTARKSTGGKA
>gi|4504281|H31_14_P
RKSTGGKAPRKQL
>gi|4504281|H31_18_P
GGKAPRKQLATKA
>gi|4504281|H31_23_P
RKQLATKAARKSA
>gi|4504281|H31_27_P
ATKAARKSAPATG
>gi|4504281|H31_36.37_P
PATGGVKKPHRYRP
>gi|4504281|H31_56_P
EIRRYQKSTELLI
>gi|4504281|H31_64_N
TELLIRKLPFQRL
>gi|4504281|H31_79_N
EIAQDFKTDLRFQ
>gi|4504281|H31_115_N
LCAIHAKRVTIMP
>gi|4504281|H31_122_N
RVTIMPKDIQLAR
>gi|4504301|H4_5_P
SGRGKGGKGLG
>gi|4504301|H4_8_P
GRGKGGKGLGKGG
>gi|4504301|H4_12_P
GGKGLGKGGAKRH
>gi|4504301|H4_16_P
LGKGGAKRHRKVL
>gi|4504301|H4_20_N
GAKRHRKVLRDNI
>gi|4504301|H4_31_P
NIQGITKPAIRRL
>gi|4504301|H4_44_P
ARRGGVKRISGLI
>gi|4504301|H4_59_P
ETRGVLKVFLENV
>gi|4504301|H4_77_P
TYTEHAKRKTVTA
>gi|4504301|H4_79_P
TEHAKRKTVTAMD
>gi|4504301|H4_91_P
DVVYALKRQGRTL
>gi|4504277|H2B2_5_P
PEPAKSAPAPK
>gi|4504277|H2B2_11.12_P
KSAPAPKKGSKKAV
>gi|4504277|H2B2_15.16_P
APKKGSKKAVTKAQ
>gi|4504277|H2B2_20_P
SKKAVTKAQKKDG
>gi|4504277|H2B2_23.24_P
AVTKAQKKDGKKRK
>gi|4504277|H2B2_27.28_Q
AQKKDGKKRKRSRK
>gi|4504277|H2B2_30_N
KDGKKRKRSRKES
>gi|4504277|H2B2_34_N
KRKRSRKESYSIY
>gi|4504277|H2B2_43_N
YSIYVYKVLKQVH
>gi|4504277|H2B2_46_N
YVYKVLKQVHPDT
>gi|4504277|H2B2_57_N
DTGISSKAMGIMN
>gi|4504277|H2B2_85_N
RLAHYNKRSTITS
>gi|4504277|H2B2_108_N
LPGELAKHAVSEG
>gi|4504277|H2B2_116_N
AVSEGTKAVTKYT
>gi|4504277|H2B2_120_N
GTKAVTKYTSSK
>gi|4504277|H2B2_125_N
TKYTSSK
